# Supplementary material for: Temporal Characteristics of the Oropharyngeal and Nasal Microbiota Structure in Crewmembers Stayed 180 Days in the Controlled Ecological Life Support System
Source: Front Microbiol. 2021 Feb 3;11:617696. doi: 10.3389/fmicb.2020.617696 (PMC7886687; doi:10.3389/fmicb.2020.617696)
Supplement: Supplementary file 2 [file Table_2.XLSX]

## Sheet: Sheet1
	Kruskal-Wallis tests was used to compare the mean values of different time points
	P value
	Staphylococcus	Neisseria	Streptococcus	Alloiococcus	Propionibacterium
Nostril	0.48	0.1	0.53	0.92	0.27
mouth	0.11	0.34	0.14	0.34	0.044
